# Supplementary material for: The Physical Chemistry and Chemical Physics (PCCP) Section of the International Journal of Molecular Sciences in Its Publications: The First 300 Thematic Articles in the First 3 Years
Source: Int J Mol Sci. 2021 Dec 27;23(1):241. doi: 10.3390/ijms23010241 (PMC8745423; doi:10.3390/ijms23010241)
Supplement: Supplementary file 1 [file ijms-23-00241-s001.zip]

Archive with 2 entries (2 files):
- IJMS2021_3_Supplementary material 1.pdf
- IJMS2021_3_Supplementary material 2.pdf
